# Supplementary material for: Inhibition of fatty acid uptake by TGR5 prevents diabetic cardiomyopathy
Source: Nat Metab. 2024 May 2;6(6):1161–77. doi: 10.1038/s42255-024-01036-5 (PMC11199146; doi:10.1038/s42255-024-01036-5)
Supplement: Supplementary file 4 — All data presented in the graphs for the supplementary figures. [file 42255_2024_1036_MOESM4_ESM.xlsx]

## Sheet: Sheet1
Supplementary Fig. 1b
TGR5fl/fl	TGR5△CM
0.789	0.228
1.39	0.204
1.379	0.19
0.803	0.177
0.891	0.189
0.924	0.239
Supplementary Fig. 2a
	db/db TGR5fl/fl						db/db TGR5fl/fl+INT-777						db/db TGR5△CM						db/db TGR5△CM+INT-777
4	16.85	17.46	15.79	19.65	18.33	15.56	19.3	17.36	16.34	18.64	18.8	17.36	17.65	15.68	16.45	19.65	17.65	16.9	15.65	16.98	17.98	19.65	18.34	17.16
8	22.65	25.21	23.55	24.22	20.54	20.7	21.36	26.31	21.52	25.64	24.1	20.31	20.41	19.64	17.689	23.36	21.63	22.36	20.31	22.32	19.46	22.13	19.16	26.4
12	27.64	26.65	31.48	33.35	26.32	27.63	24.46	30.14	27.34	27.13	26.23	23.31	27.36	25.31	24.12	35.49	26.34	27.64	28.13	27.46	23.14	26.16	23.13	30.26
16	36.13	37.64	40.354	39.35	30.78	31.58	30.34	35.16	29.46	33.13	30.79	34.46	33.01	37.79	35.49	34.26	39.46	31.65	34.48	30.6	30.56	33.65	29.35	32.98
20	44.3	40.35	51.25	47.59	57.99	37.95	37.58	41.46	39.61	38.46	34.89	42.78	41	43.5	49.56	47.46	52.45	37.16	37.89	38.47	35.33	37.63	34.34	36.46
Supplementary Fig. 2b (up)
	db/db TGR5fl/fl						db/db TGR5fl/fl+INT-777						db/db TGR5△CM						db/db TGR5△CM+INT-777
0	10.3	9.3	8.7	10	11.2	12.5	7.9	8.3	9.1	8.9	10.2	7.3	9.4	9.8	10.1	11.6	9.8	13.3	8.2	9.6	8	7.3	7.7	9.1
15	32.2	30.3	33.7	35.1	38.2	29.3	28.3	32.3	27.7	28.8	26.1	33.5	38.2	30	34.3	37.4	35.3	33	25.9	28.6	33.7	36.8	26.8	30.2
30	40.2	35.3	49.1	39.9	49.2	50	30.2	23.3	26.5	28.5	29.8	28.1	52.4	47.4	44.4	49.1	55	38.3	26.9	33.6	31.4	30.7	27.8	26.8
60	39.8	39.2	48.8	36.2	40.7	37.4	20.4	22.8	17.2	25.8	27.6	22.2	44.2	38.8	36.3	42.5	39.6	33.6	29.6	30.5	33.2	25.8	27.3	22.7
90	30	34	37.2	29.2	24.5	35.4	17.2	18.7	18.4	20.2	26	18.8	37.4	33.3	28.1	26.6	31.3	26.8	26.9	28.9	21.2	20.6	24.6	29.3
120	26.4	27	22.2	21.9	24.9	30.1	18.8	18	17.8	20	17.9	18.2	33.5	25.1	16.1	20.6	29	20.1	20.7	24.9	17.6	14.9	15.7	19.1
Supplementary Fig. 2b (down)
	Vehicle						INT-777
db/db TGR5fl/fl	3955	3920	4589	3790	4094	4294	2663	2721	2505	2820	2655	2693
db/db TGR5△CM	4773	4130	3763	4135	4403	3570	3061	3413	3168	2913	2878	2971
Supplementary Fig. 2c
	TGR5fl/fl+Vehicle						TGR5fl/fl+DCA						TGR5fl/fl+TCA						TGR5△CM+DCA						TGR5△CM+TCA
0	21.3	23.54	22.35	22.57	23.35	22.47	23.12	23.15	22.45	21.34	23.54	22.78	19.65	22.17	23.46	22.15	22.74	23.45	23.16	23.64	23.16	24.78	22.35	21.64	23.45	22.14	23.45	23.15	21.21	19.65
4	24.65	25.64	25.63	26.45	26.35	24.64	25.36	26.15	24.16	24.65	26.14	23.16	23.36	24.65	26.45	26.32	24.15	26.36	24.16	24.35	26.35	26.48	25.15	23.15	26.35	24.15	26.12	24.36	22.35	23.15
8	28.62	30.15	30.44	34.48	32.15	35.15	35.14	37.55	30.78	32.98	36.16	29.68	27.32	26.35	37.21	30.14	29.64	35.32	28.65	29.68	36.22	33.16	38.87	27.98	34.65	32.58	31.65	29.16	26.56	26.14
12	26.78	27.68	28.36	32.31	29.65	32.78	30.66	33.89	26.06	27.04	29.63	25.33	24.98	28.98	34.66	27.64	23.46	30.15	23.33	28.36	32.6	28.45	29.54	25.68	32.33	29.64	29.46	28.46	26.4	27.62
16	30.46	32.15	29.6	36.89	31.47	39.16	30.78	34.15	27.98	31.45	32.55	31.87	25.6	29.65	35.65	31.6	26.89	34.77	26.64	30.64	33.98	29.69	33.35	31.45	34.97	31.55	30.51	35.66	32.44	34.12
20	39.58	40.64	35.84	40.21	37.1	42	33.65	34.47	36.32	35.11	32.97	33.51	33.64	36.54	35.24	38.46	28.61	32.56	32.1	35.46	36.46	33.1	37.46	36.46	33.89	36.99	32.68	38.46	34.64	33.48
24	43.47	52.13	46.22	44.32	40.79	45.77	35.79	36.45	41.32	35.37	34.84	31.35	37.12	39.32	37.48	40.32	32.22	35.82	33.62	38.45	40.78	31.04	38.44	42.31	38.54	39.65	31.97	44.32	37.46	34.99
Supplementary Fig. 2d (left)
	TGR5fl/fl+Vehicle						TGR5fl/fl+DCA						TGR5fl/fl+TCA						TGR5△CM+DCA						TGR5△CM+TCA
0	13.67	14.78	16.97	15.24	16.34	15.96	16.34	14.84	13.67	15.64	14.32	13.66	17.36	16.36	15.98	14.32	13.79	16.44	14.35	13.54	17.33	16.97	18.61	13.51	15.61	12.34	18.64	17.66	16.24	15.62
15	32.13	40.65	31.36	39.46	32.34	33.45	27.46	29.34	36.44	28.34	34.87	30.12	32.65	27.68	29.46	34.46	34.79	24.32	37.46	24.56	27.47	22.49	34.13	30.48	30.46	32.12	28.65	29.56	34.44	32.34
30	39.54	40.15	52.19	38.46	37.95	39.46	33.54	34.62	39.78	31.48	27.49	31.23	25.47	33.87	30.48	35.67	37.46	30.46	40.71	28.94	30.14	25.66	37.51	22.47	33.46	29.65	34.65	31.21	35.41	28.65
60	34.15	37.44	50.31	35.14	28.49	33.49	29.48	30.94	32.87	27.65	34.82	27.1	28.46	22.69	24.65	31.34	33.21	22.46	34.65	22.31	24.32	20.63	32.34	27.6	22.97	29.34	30.15	27.65	30.56	25.63
90	30.78	28.66	35.61	30.14	25.67	24.64	22.77	22.37	26.39	21.67	28.45	24.65	21.36	25.24	19.67	26.89	26.98	20.14	26.36	21.78	20.36	19.68	27.62	23.84	27.96	25.64	22.37	20.19	18.94	26.54
120	32.98	25.54	25.62	27.26	20.79	24.31	19.46	18.49	25.34	18.65	22.31	22.54	19.46	22.31	17.56	24.12	18.98	18.98	22.37	17.97	18.66	17.98	24.65	20.31	19.98	22.35	19.67	22.36	21.6	20.37
Supplementary Fig. 2d (right)
TGR5fl/fl+Vehicle	TGR5fl/fl+DCA	TGR5fl/fl+TCA	TGR5△CM+DCA	TGR5△CM+TCA
3917	3149	2980	3751	3154
3990	3207	3073	2713	3226
4734	3702	2841	2840	3220
3939	3010	3536	2521	3049
3398	3482	3559	3664	3244
3618	3148	2736	2912	3118
Supplementary Fig. 2e
TGR5fl/fl+Vehicle	TGR5fl/fl+DCA	TGR5fl/fl+TCA	TGR5△CM+DCA	TGR5△CM+TCA
2.5	1.9	1.8	2.6	2.3
2.8	2.7	2.2	2.4	1.9
2.4	2.4	2.3	1.5	1.8
3.2	2.3	1.9	1.9	2.2
2.6	1.7	2.6	1.7	2.3
3.5	2	1.8	1.6	2
