# Supplementary material for: Inhibition of fatty acid uptake by TGR5 prevents diabetic cardiomyopathy
Source: Nat Metab. 2024 May 2;6(6):1161–77. doi: 10.1038/s42255-024-01036-5 (PMC11199146; doi:10.1038/s42255-024-01036-5)
Supplement: Supplementary file 5 — Statistical source data. [file 42255_2024_1036_MOESM5_ESM.xlsx]

## Sheet: Sheet1
Source Data Fig. 1b
	NCD															HFD/STZ
CA	ND	144.15	ND	249.078	ND	24.6	610.671	194.968	165.5	ND	46.6377	114.232	46.7	331.75	26.5	243.925	37.6194	317.789	111.656	129.692	346.992	554.843	640.732	28.601	647.603	ND	ND	33.65	9	ND
CDCA	8.4774	26.6	26.8947	6.40763	15.6163	13.75	17.2275	4.49897	51.15	1.31375	2.51595	13.0136	22.95	29.9	9.05	7.36196	1.48726	1.35093	1.43769	10.1878	10.8074	17.2275	25.6553	4.17673	12.8896	2.10696	10.3117	15.9	12.5	6.05
DCA	16.0209	157.55	31.8949	23.9579	18.5196	68	20.4304	13.1989	188.15	5.26192	8.24563	15.433	93.65	118.1	98.45	8.73067	1.76377	0.852489	2.16062	1.60209	12.8167	20.4304	30.425	10.0094	19.2545	5.52648	12.2288	52.05	48.6	37.6
GCA	6.52612	8.5	ND	ND	27.7918	ND	18.1391	33.2509	3.1	ND	ND	6.25316	2.9	4.65	ND	10.273	1.51862	ND	1.60796	2.1489	4.83876	6.35242	4.7395	0.535985	2.05461	10.7197	6.74944	ND	6.15	ND
UDCA	4.93782	14.35	141.41	12.1236	116.625	ND	6.24432	31.3177	31	26.1301	16.9653	4.84175	ND	31.35	ND	33.8154	14.3139	16.5619	27.0907	8.60755	74.1633	103.56	8.49228	8.78047	12.7	70.3207	42.4614	12.55	ND	ND
TCA	508.978	1620.45	602.737	ND	1263.52	296.15	616.131	1495.68	568.85	1433.17	616.131	369.232	1556.55	86.5	1362.85	433.524	184.393	271.008	ND	393.788	317.441	611.666	ND	450.936	229.487	808.114	620.596	50.35	36	783.4
TCDCA	35.4955	48.85	33.6273	14.8521	4.35909	13.05	27.8359	49.5069	25.95	10.8666	1.55682	2.12973	38.85	6.6	21.55	2.466	10.6486	1.46341	19.7716	23.3212	18.9932	22.6984	31.0118	19.398	6.28955	30.8562	51.375	11.05	ND	26.3
THDCA	1.45701	ND	0.158541	0.904354	3.8891	ND	1.1109	2.66096	ND	6.06625	1.17975	ND	ND	ND	ND	0.230741	0.409378	0.43543	ND	1.32862	0.800149	1.28396	1.70078	0.77968	0.318199	1.45515	1.83848	ND	ND	ND
TUDCA	19.6202	120.85	29.6878	40.6452	264.1	14.1	21.2591	7.91363	83.95	231.79	54.3184	16.3423	61.75	11.65	50	103.954	15.4995	27.9084	7.4922	3.70864	10.3954	6.08741	247.243	58.5328	43.0801	15.9677	27.6743	15.5	7.35	22.7
Source Data Fig. 1c
	NCD															HFD/STZ
CA	3.52091	47.8327	0.973384	2.18251	0.569582	4.03802	70.4183	38.0989	28.7452	2.94297	39.8479	33.7643	1.46008	70.5703	66.2042	13.6122	9.27757	6.25856	23.7958	2.76046	1.34601	126.996	0.889734	16.73	5.40684	1.68821	1.93916	0.480608	3.17871	6.61597
CDCA	342.029	3.82609	ND	1.44928	ND	0.569082	6.58937	13.0435	3.30435	53.4299	31.5942	11.6908	1.05314	18.2609	4.72587	4.92754	1.60387	ND	40.7722	39.7101	0.729469	12.8502	1.94203	4.11594	0.781643	81.6425	26.7633	0.711111	90.1449	1.0628
DCA	113.099	370.607	ND	112.141	228.754	159.744	56.5495	92.0128	12.2684	17.6677	48.2428	26.2939	94.2492	38.6581	64.2857	20.7029	25.591	ND	60.8295	13.131	9.20128	21.6613	21.4058	60.0639	44.0895	26.9968	8.84984	8.97764	29.8083	26.4537
GCA	ND	0.223077	ND	ND	ND	0.830769	4.47692	ND	ND	0.546154	0.807692	ND	ND	0.510769	0.188554	ND	3.30769	0.233846	ND	0.272308	ND	0.103846	ND	ND	1.43077	0.077538	ND	ND	0.696923	1.17846
UDCA	0.137821	2.28633	0.367521	0.649573	0.602564	0.532051	0.478632	3.58974	1.58547	1	3.58974	0.059402	0.190171	16.0897	17.1273	1.00855	ND	0.587607	3.48364	0.119017	0.186325	2.84188	0.117735	0.970085	0.416667	0.137821	0.628205	0.260684	0.095085	0.135897
TCA	75.5	51.5	85.5	ND	ND	ND	ND	43.2	48.55	166	ND	23.25	ND	2.075	36.9767	20.35	ND	0.2745	3.78488	ND	19.4	6.45	ND	0.118	0.1655	ND	ND	ND	ND	0.91
TCDCA	5.97315	6.9396	4.5906	3.63758	2.06711	0.718121	ND	3.89262	8.33557	28.9933	ND	4.64429	44.5638	36.3758	0.16063	4.36242	ND	37.1812	0.147244	2.95302	6.36242	73.2886	1.98658	15.0336	1.97315	ND	0.626846	0.70604	14.3624	0.908725
THDCA	1.17361	5.08333	0.986111	ND	ND	6.49306	ND	0.993056	0.125	12.7778	1.33333	2.20833	0.238194	0.044792	ND	1.72917	ND	1.9375	ND	0.072222	0.3	31.6667	0.086111	0.289583	16.3889	0.127083	ND	ND	3.26389	12.9167
TUDCA	2.11348	5.24113	4.60993	0.110638	ND	5.29787	ND	0.964539	0.316312	13.3333	31.4894	2.32624	1.2695	3.7305	0.369027	0.530496	ND	0.992908	0.334513	8.29787	1.73759	30.9929	ND	0.550355	4.10638	0.336879	ND	ND	4.01418	13.0496
Source Data Fig. 1d
	TGR5fl/fl										TGR5△CM
NCD	-15.854	-18.35	-16.713	-14.251	-18.278	-15.788	-15.406	-18.457	-18.659	-17.063	-15.378	-11.835	-13.616	-11.767	-13.018	-17.526	-15.401	-15.879	-10.997	-22.12
HFD/STZ	-14.973	-12.446	-12.057	-15.352	-14.648	-13.351	-10.342	-13.738	-13.046	-16.52	-11.163	-8.223	-11.749	-11.433	-8.764	-10.633	-11.657	-10.021	-9.343	-11.25
Source Data Fig. 1e
	TGR5fl/fl										TGR5△CM
NCD	28.6933	30.3127	24.5112	25.7796	22.4701	26.9078	28.1796	31.1815	31.7007	25.8441	35.4301	23.3143	22.794	19.7371	24.8262	32.6912	34.4889	20.1796	33.7794	30.4421
HFD/STZ	35.6093	43.1473	34.7538	50.2359	29.5614	31.9207	26.8463	36.1937	39.6171	39.1702	62.6105	47.8074	50.0387	40.7884	36.8964	37.9586	38.1333	47.0209	69.6436	47.1067
Source Data Fig. 1g
	TGR5fl/fl										TGR5△CM
NCD	74.8703	74.0944	84.1699	73.3322	72.4637	76.5655	78.5418	70.8763	69.4811	73.0615	79.9976	84.8702	78.9442	71.0188	79.7875	66.5904	71.8817	66.2746	62.8924	73.5363
HFD/STZ	68.1077	60.9438	64.6059	63.5129	65.8816	61.558	64.8046	60.3538	58.9196	59.2981	43.6856	46.9688	63.5176	47.5097	59.3197	55.104	61.7791	57.2463	57.3436	55.9257
Source Data Fig. 1h
	TGR5fl/fl										TGR5△CM
NCD	42.0765	42.0354	51.9048	41	40.6926	44.2982	45.8128	39.6	37.7551	41.0138	47.4178	52.2222	45.81	38.7978	46.6667	36.2934	40.1747	35.2331	32.8283	41.3953
HFD/STZ	37.1179	31.9328	34.6774	33.5366	35.4701	32.6683	34.1837	31.4894	31.058	30.5164	21.2355	23.2727	33.6283	23.3871	30.9237	28.1124	32.243	29.4118	29.1262	28.7879
Source Data Fig. 1j
	TGR5fl/fl						TGR5△CM
NCD	179.87	220.12	201.05	193.76	198.71	220.88	191.91	179.91	202.27	182.21	204.01	190.7
HFD/STZ	214.65	208.76	253.37	255.1	245.77	232.31	235.85	262.97	295.52	285.52	273.49	257.96
Source Data Fig. 1k
	TGR5fl/fl						TGR5△CM
NCD	0.406	1.086	1.043	1.007	0.954	0.707	0.858	1.049	0.629	1.182	0.994	0.654
HFD/STZ	2.246	1.421	3.779	3.195	3.766	2.148	5.441	3.058	4.341	4.299	4.354	6.721
Source Data Fig. 1m
		TGR5fl/fl						TGR5△CM
NCD	ANP	1.09204	0.74507	1.16288	0.833477	1.06282	1.1037	1.00287	1.1481	0.535139	1.09193	1.30123	1.23991
HFD/STZ		4.77357	3.83854	5.45054	4.38821	3.04895	3.34337	10.6698	10.9034	11.3935	4.23747	5.52388	6.19014
NCD	BNP	1.39345	0.88325	0.723295	0.991515	0.956892	1.05159	0.991661	1.02103	1.04807	0.998924	0.719856	0.788445
HFD/STZ		2.2425	2.68154	1.71599	1.95959	2.18315	3.54888	4.13194	3.52612	5.48226	4.92309	7.11175	6.69194
NCD	β-MHC	0.579964	1.69038	0.72966	1.0741	0.92289	1.00301	2.15729	1.57703	2.93315	1.00772	0.803481	0.620079
HFD/STZ		3.81822	3.22145	4.68145	5.61115	5.61411	5.55803	9.37384	8.78253	6.6797	6.38768	6.0747	7.75057
