# Supplementary material for: Inhibition of fatty acid uptake by TGR5 prevents diabetic cardiomyopathy
Source: Nat Metab. 2024 May 2;6(6):1161–77. doi: 10.1038/s42255-024-01036-5 (PMC11199146; doi:10.1038/s42255-024-01036-5)
Supplement: Supplementary file 7 — Statistical source data. [file 42255_2024_1036_MOESM7_ESM.xlsx]

## Sheet: Sheet1
Source Data Fig. 2b
HFD/STZ TGR5fl/fl	HFD/STZ TGR5△CM
0.8583	1.3883
0.9934	1.6251
1.0734	1.3657
1.1376	1.2326
1.003	1.0453
0.9343	1.1265
Source Data Fig. 2c
HFD/STZ TGR5fl/fl	HFD/STZ TGR5△CM
1.20563	1.8444
0.564506	1.54556
0.471802	1.26547
1.05984	1.33711
1.15454	1.51414
1.54369	1.25957
Source Data Fig. 2d
	TGR5fl/fl						TGR5△CM
NCD	16.2811	17.8293	14.3067	16.1765	18.9127	13.7502	15.598	18.8301	18.3355	17.7074	17.2766	16.7857
HFD/STZ	18.1042	18.2458	28.7417	35.6857	34.7891	35.0169	36.4855	38.4429	46.881	38.8075	36.4294	36.1127
Source Data Fig. 2e
HFD/STZ TGR5fl/fl	HFD/STZ TGR5△CM
1.10106	1.70988
0.865375	1.4943
0.800539	1.68449
1.09486	1.49055
1.02459	1.30479
1.11357	1.43025
Source Data Fig. 2g
HFD/STZ TGR5fl/fl	4	8	8	14	13	11	4	13	8	4	11	6	6	9	11	10	17	17	16	16	5	4	4
HFD/STZ TGR5△CM	16	14	15	21	20	13	17	21	22	15	19	8	16	17	13	10	13	10	13	10	13	10	9	8
Source Data Fig. 2h
HFD/STZ TGR5fl/fl	0.418	0.423	0.422	0.436	0.393	0.29	0.373	0.345	0.299	0.499	0.768	0.397	0.315	0.589	0.543	0.543	0.417	0.621	0.547	0.625	0.691	0.565	0.699	0.465	0.484	0.504	0.407	0.423	0.378	0.294	0.462	0.599	0.486	0.558	0.479	0.59	0.691	0.575	0.609	0.502	0.524	0.473	0.404	0.662	0.497	0.773	0.678	0.678	0.784
HFD/STZ TGR5△CM	0.751	0.473	0.735	0.63	0.502	0.769	0.623	0.645	0.473	0.666	0.468	0.443	0.436	0.638	0.579	0.529	0.368	0.576	0.478	0.515	0.609	0.58	0.647	0.905	0.711	0.937	0.871	0.783	0.53	0.759	0.761	0.758	0.667	0.725	0.638	0.818	0.692	0.599	0.64	0.694	0.523	0.381	0.407	0.377	0.413	0.419	0.505	0.491	0.439
Source Data Fig. 2i
	HFD/STZ TGR5fl/fl								HFD/STZ TGR5△CM
FFA	0.982141	1.02166	1.06094	1.01696	0.957322	0.978818	0.952639	1.02951	1.19678	1.0333	1.19312	1.25471	1.09443	1.24162	1.35663	1.1207
DG	1.08137	1.29515	0.918122	1.12088	0.879207	0.826352	0.870214	1.0088	1.83334	1.63082	2.22032	1.92414	1.10547	1.61294	2.47001	1.07239
TG	1.54449	1.36409	0.749767	1.32742	0.568406	0.521024	0.621324	1.30347	3.77401	1.71756	2.24272	2.19788	0.841885	1.31217	2.58999	2.11498
CER	0.844853	1.10375	1.10031	0.882978	1.10102	0.905913	1.00545	1.05588	1.21055	0.897489	1.1407	1.34327	0.907374	1.51347	1.14569	1.09398
CE	1.19038	1.18667	0.953593	0.788754	1.09902	0.69753	0.943626	1.14045	1.67534	1.63914	2.27851	1.22627	0.343299	1.46192	1.25001	0.947655
SM	0.89884	1.14714	1.05789	0.948924	1.10781	0.859523	1.07389	0.905932	0.974607	0.913475	1.1266	1.08869	0.989061	0.859456	0.980432	0.909922
LPE	0.731125	0.983974	1.01029	0.852934	1.14414	1.06623	0.940783	1.27154	1.61874	0.938034	0.950963	0.907297	0.926282	1.50386	1.50206	1.12178
PE	0.864707	1.12917	1.26301	0.888675	0.916807	0.833517	0.921207	1.18291	1.7774	1.5936	1.33225	1.42147	0.646259	1.34528	1.07204	1.15328
LPC	0.708807	0.92537	1.10805	0.871084	1.15608	0.997127	1.08721	1.14666	1.33092	1.14847	1.21904	1.25873	1.02059	1.37949	1.4574	0.958466
PC	1.01966	0.963714	1.05253	0.955438	0.949252	0.763942	1.09766	1.1978	1.21027	0.927521	1.12234	1.12923	0.860269	1.24046	0.979192	1.06844
Source Data Fig. 2j
	TGR5fl/fl						TGR5△CM
NCD	0.747803	0.789121	1.02659	0.711596	0.558464	0.64898	0.657499	0.791251	0.647702	0.750359	0.960996	0.599143
HFD/STZ	1.42934	1.74881	1.66894	1.57204	1.61165	1.43296	2.3066	1.59908	1.96605	1.93495	1.85274	2.12685
Source Data Fig. 2k
	HFD/STZ TGR5fl/fl								HFD/STZ TGR5△CM
16:0	0.986241	1.01048	1.07906	0.989083	0.972488	0.968027	0.956734	1.03783	1.05573	0.987582	1.01598	1.11095	1.11348	1.13945	1.10773	1.11073
18:0	0.948546	1.02856	1.11771	1.02194	0.941523	0.920995	0.965431	1.05533	1.07372	0.943655	1.04578	1.15713	1.10946	1.17839	1.1025	1.1081
20:0	0.927511	0.991023	1.14501	1.02309	0.97663	0.891981	0.904559	1.13569	1.07824	0.812835	1.09237	1.31915	1.06045	1.21307	1.20913	1.20558
16:1	0.789784	0.974623	1.21195	1.38372	1.02135	0.97318	0.901869	0.741546	1.19737	1.04188	1.30406	1.82482	1.10258	1.55139	1.52902	0.889077
18:1	1.00125	1.1152	0.937862	1.09502	0.931034	1.09712	0.895806	0.926707	1.77383	1.29356	1.91146	1.79446	1.03003	1.48473	2.35286	1.18068
20:1	0.891892	0.947437	1.03861	1.112	1.07948	0.828999	1.06257	1.03494	1.1022	0.860371	1.28733	1.28078	0.817909	1.52917	1.54994	1.01532
18:2	1.09665	1.14554	0.885074	1.13457	0.817345	0.99011	0.881644	1.04925	1.72405	1.45768	1.91664	1.74382	0.983637	1.6833	2.40744	1.2187
20:2	1.1157	1.09308	1.08104	1.27451	0.7717	0.849738	0.939848	0.872419	1.21606	1.03303	1.54323	1.44806	1.06029	1.70815	1.78645	1.11298
22:2	0.825627	1.04855	1.31553	0.982441	0.969231	0.933403	0.943235	0.911101	0.917003	0.979881	1.27117	1.10938	0.927174	1.70407	1.39209	0.913513
18:3	1.22248	1.05075	0.903897	1.29571	0.878582	0.780179	1.16528	0.703015	1.89733	1.37929	1.85502	1.88428	1.01889	1.10838	2.36971	0.861395
20:3	1.15108	0.514419	1.00328	0.68828	1.11148	1.12462	1.17609	1.22327	0.998346	1.01517	1.13169	1.23806	0.848728	1.46881	1.84926	1.20652
[truncated: 1 more columns]
