# Supplementary material for: Inhibition of fatty acid uptake by TGR5 prevents diabetic cardiomyopathy
Source: Nat Metab. 2024 May 2;6(6):1161–77. doi: 10.1038/s42255-024-01036-5 (PMC11199146; doi:10.1038/s42255-024-01036-5)
Supplement: Supplementary file 8 — Statistical source data. [file 42255_2024_1036_MOESM8_ESM.xlsx]

## Sheet: Sheet1
Source Data Fig. 3a
	Vehicle						INT-777
db/db TGR5fl/fl	-13.24	-14.03	-18.631	-15.693	-13.39	-19.229	-22.321	-19.287	-17.972	-20.928	-18.931	-16.782
db/db TGR5△CM	-9.491	-11.442	-10.863	-12.476	-9.987	-12.312	-12.341	-10.424	-10.535	-12.832	-9.34	-12.842
Source Data Fig. 3b
	Vehicle						INT-777
db/db TGR5fl/fl	46.48	45.0028	56.2632	37.7243	51.6163	53.5225	31.9473	42.2526	29.3957	36.2864	34.5143	32.034
db/db TGR5△CM	59.8629	66.3216	46.9156	64.6	62.3	58.447	56.7529	65.5515	61.2197	51.3067	61.5218	52.352
Source Data Fig. 3d
	Vehicle						INT-777
db/db TGR5fl/fl	57.6194	64.0556	54.0002	64.0388	52.6973	55.8027	74.7747	57.1697	71.2791	73.7404	70.9908	82.8347
db/db TGR5△CM	40.1149	42.052	34.3656	49.4749	51.6205	46.6758	56.8749	47.2788	56.1626	42.7438	39.8041	55.9451
Source Data Fig. 3e
	Vehicle						INT-777
db/db TGR5fl/fl	30	33.8558	27.5855	34.2217	26.6501	28.7401	42.353	29.2553	39.5604	41.8812	39.394	50.5494
db/db TGR5△CM	19.2038	20.2479	16.2353	24.6503	26.1612	23.1092	28.9533	23.4432	28.7293	20.75	19.2992	29.0023
Source Data Fig. 3g
	Vehicle						INT-777
db/db TGR5fl/fl	411.197	372.258	438.894	412.908	380.35	402.374	323.232	404.933	346.239	346.208	326.208	311.924
db/db TGR5△CM	452.766	491.944	510.77	431.233	493.156	480.647	482.196	451.698	469.018	438.453	483.198	514.357
Source Data Fig. 3h
	Vehicle						INT-777
db/db TGR5fl/fl	4.343	5.749	2.434	2.533	3.424	5.294	1.632	0.923	1.113	0.923	0.862	1.054
db/db TGR5△CM	8.538	7.655	4.452	8.341	9.424	5.595	6.534	4.782	3.837	9.382	9.819	5.337
Source Data Fig. 3i
	Vehicle						INT-777
db/db TGR5fl/fl	1.06116	1.07391	1.05307	0.792266	0.883499	1.1361	0.510889	0.702372	0.449431	0.594753	0.447374	0.873143
db/db TGR5△CM	1.01088	1.09017	1.57807	1.63455	1.70781	1.36677	1.20144	1.32377	1.02277	1.70885	1.2979	1.24828
Source Data Fig. 3j
	Vehicle						INT-777
db/db TGR5fl/fl	1.36137	0.717917	0.852835	1.01549	1.1048	0.947587	0.755041	0.851256	0.787693	0.323766	0.529462	0.776903
db/db TGR5△CM	1.269	1.29587	1.48761	1.60923	1.26361	1.16017	1.31445	1.2191	1.4839	1.34895	1.40034	1.07302
Source Data Fig. 3k
	PA+OA						PA+OA INT-777
FFA	1.0516	1.12144	0.967196	0.69846	1.23245	0.92885	0.73424	0.587947	0.78497	0.92917	0.717635	0.91992
DG	0.795864	1.13456	0.994332	0.924252	1.20673	0.944261	0.473381	0.349547	0.499407	0.773554	0.89809	0.859954
TG	0.81154	1.02928	1.0336	1.06277	1.10815	0.954661	0.37298	0.322945	0.424673	0.82725	1.0308	0.826278
CER	0.832482	1.04883	0.993218	0.943392	1.19155	0.990529	0.432338	0.326259	0.439501	1.00346	1.1632	0.980777
CE	0.760639	1.14973	1.04568	1.00632	1.18361	0.854042	0.552729	0.301316	0.436654	0.848066	ND	0.722726
SM	0.862304	0.957517	1.17005	0.952175	1.06943	0.988528	0.777652	0.606481	0.701336	0.80683	0.981825	0.843157
LPE	0.896656	0.990255	1.159	0.97116	1.14242	0.840503	1.0814	0.834033	1.17642	0.819642	0.967677	0.800514
PE	0.908899	0.954298	1.14896	0.969483	1.02493	0.993435	0.733263	0.58508	0.63093	0.88569	1.00917	0.805902
LPC	0.902198	0.878903	1.42981	1.09376	0.997537	0.697797	1.32837	0.987788	1.10298	0.773035	0.947865	0.768484
PC	0.92213	0.919675	1.15007	0.974985	1.09266	0.940482	0.934774	0.66356	0.887439	0.856316	1.05345	0.842361
Source Data Fig. 3l
	Vehicle						INT-777
db/db TGR5fl/fl	1.89172	1.87681	1.75541	1.79375	1.57842	1.87724	1.45447	1.53604	1.45319	1.38312	1.55926	1.47534
db/db TGR5△CM	1.99501	2.01354	2.40947	1.97201	2.21374	2.04421	2.32385	2.10065	1.79481	1.99203	2.10874	2.2031
Source Data Fig. 3m
	PA+OA						PA+OA INT-777
16:0	0.975266	1.13653	1.02078	0.7393	1.2275	0.900628	0.767873	0.628017	0.808658	0.895897	0.746457	0.908013
18:0	1.09383	1.07326	1.07219	0.671839	1.22109	0.867787	0.755988	0.582465	0.748149	0.896171	0.729272	0.883859
20:0	1.10527	1.04176	1.15985	0.740626	1.14367	0.80854	0.801213	0.590176	0.793474	0.902535	0.785438	0.862018
22:0	0.912912	0.966334	1.28481	0.991174	1.03519	0.811364	0.752424	0.609996	0.726641	0.831584	0.905151	0.792388
18:1	1.12392	1.13627	0.818096	0.694324	1.21794	1.00945	0.716385	0.577308	0.82692	0.983712	0.719632	0.955602
20:1	1.03995	1.05645	0.957581	0.763326	1.15442	1.02801	0.704363	0.557331	0.743426	0.999176	0.736557	0.951602
22:1	0.934961	1.10935	1.07774	0.762516	1.14365	0.971638	0.72728	0.576466	0.870467	0.901305	0.784865	0.842623
18:2	1.15848	1.21255	0.681597	0.56087	1.33697	1.04955	0.56568	0.464575	0.653685	1.0613	0.551817	0.993648
20:2	1.15106	1.1204	0.764492	0.679555	1.21155	1.07272	0.646771	0.531875	0.804576	1.03592	0.689159	0.989422
22:2	1.05663	1.06962	0.884971	0.746135	1.18867	1.0553	0.649818	0.546915	0.682142	1.03331	0.731731	1.0064
