# Supplementary material for: Inhibition of fatty acid uptake by TGR5 prevents diabetic cardiomyopathy
Source: Nat Metab. 2024 May 2;6(6):1161–77. doi: 10.1038/s42255-024-01036-5 (PMC11199146; doi:10.1038/s42255-024-01036-5)
Supplement: Supplementary file 9 — Statistical source data. [file 42255_2024_1036_MOESM9_ESM.xlsx]

## Sheet: Sheet1
Source Data Fig. 4b
	HFD/STZ TGR5fl/fl						HFD/STZ TGR5△CM
C-5	1.01602	0.724244	1.14116	0.51143	0.500737	0.290341	0.372805	0.82889	0.687283	1.23325	0.701179	0.340174
C-12	1.98626	0.850182	3.21096	1.3508	2.68675	1.23126	2.67209	3.25642	4.08751	4.00227	2.31217	2.4176
C-16	1.00995	3.23211	2.65804	2.37818	2.44627	2.13034	6.68489	3.94198	3.32164	6.78855	3.17319	5.03736
Source Data Fig. 4c
db/db	db/db+INT-777
2.63263	3.49159
3.78491	0.487194
4.44243	1.05778
6.37853	1.21489
4.141	2.6017
3.47141	2.02614
Source Data Fig. 4d
PA+OA TGR5fl/fl	PA+OA TGR5△CM
5.72564	6.45718
2.6978	6.9153
5.18532	7.45149
5.29897	7.86512
5.46921	8.02341
3.35436	7.81573
Source Data Fig. 4e
PA+OA Vehicle	PA+OA INT-777
5.93912	4.437
5.94772	4.44153
6.54023	4.41688
6.48366	4.34491
6.29182	5.3371
8.0462	5.60703
Source Data Fig. 4f
	TGR5fl/fl						TGR5△CM
NCD	1.05323	0.896549	1.05022	0.884341	1.13558	0.980078	1.06346	0.837276	1.14603	0.888886	0.887986	0.810889
HFD/STZ	1.04215	1.18078	1.22889	1.51263	1.53533	1.66863	1.27658	1.25155	1.35192	1.4469	1.47614	1.56905
Source Data Fig. 4g
	TGR5fl/fl						TGR5△CM
NCD	0.919027	1.06658	1.01439	0.852736	0.880672	1.26659	1.01943	1.38088	1.53964	0.875756	0.988719	0.974039
HFD/STZ	2.37026	2.67143	3.12663	1.47207	1.67704	1.17582	3.73178	3.73625	3.87357	2.42624	2.89258	3.93974
Source Data Fig. 4k
PA+OA TGR5fl/fl	PA+OA TGR5△CM
0.688573	1.10373
0.98149	1.37751
0.917485	1.05855
1.15267	1.69335
1.06645	1.41265
1.19333	1.63839
Source Data Fig. 4l
PA+OA TGR5fl/fl	PA+OA TGR5△CM
1.30905	1.78378
0.804908	1.24634
0.828675	1.46183
1.18888	1.45978
0.790233	1.29947
1.07825	1.41282
Source Data Fig. 4n
PA+OA Vehicle	PA+OA INT-777
1.10487	0.915738
0.73304	0.543182
1.00517	0.680335
1.03898	0.751315
1.11421	0.728239
1.00372	0.697193
Source Data Fig. 4o
PA+OA Vehicle	PA+OA INT-777
1.00664	0.7102
0.935103	0.612119
0.978016	0.825683
1.03417	0.845797
1.04223	0.967413
1.00383	0.590039
