# Supplementary material for: Inhibition of fatty acid uptake by TGR5 prevents diabetic cardiomyopathy
Source: Nat Metab. 2024 May 2;6(6):1161–77. doi: 10.1038/s42255-024-01036-5 (PMC11199146; doi:10.1038/s42255-024-01036-5)
Supplement: Supplementary file 11 — Statistical source data. [file 42255_2024_1036_MOESM11_ESM.xlsx]

## Sheet: Sheet1
Source Data Fig. 5a
HFD/STZ TGR5fl/fl	HFD/STZ TGR5△CM
1.15799	1.27597
0.842015	1.84477
0.996499	1.20855
1.0035	1.46211
0.907284	1.28482
1.09272	0.8796
Source Data Fig. 5b
db/db TGR5fl/fl	db/db TGR5△CM
0.741537	0.849921
1.25846	2.90705
1.17624	2.35914
0.823762	2.79977
1.08156	1.02468
0.918441	1.5568
Source Data Fig. 5c
db/db Vehicle	db/db INT-777
1.13688	0.70145
1.48447	0.719732
0.798309	0.343334
0.849632	0.753733
0.70255	0.36534
1.02815	0.39947
Source Data Fig. 5d
PA+OA Vehicle	PA+OA 2-BP
0.942345	0.664217
1.10769	0.689171
0.843064	0.630381
1.24212	0.867374
0.822776	0.529781
1.04201	0.486467
Source Data Fig. 5e
PA+OA Vehicle	PA+OA 2-BP
4.10155	3.40487
3.93452	3.34137
3.82905	3.28878
3.78825	3.35163
3.94286	3.25855
3.40864	3.99807
Source Data Fig. 5f
PA+OA Vehicle	PA+OA 2-BP
1.1533	0.8277
0.8675	0.7929
0.8307	0.7284
1.2214	0.6749
1.1213	0.5256
0.8058	0.6578
Source Data Fig. 5g
PA+OA TGR5fl/fl	PA+OA TGR5△CM
0.734619	1.59598
1.92727	2.38839
0.484411	1.66797
1.17531	1.51083
0.591609	1.33412
1.08679	1.69958
Source Data Fig. 5h
PA+OA TGR5fl/fl	PA+OA TGR5△CM
1.1271	0.909334
1.1895	0.997219
1.32931	1.11609
0.852162	1.18695
0.849225	0.741451
0.652702	0.439966
Source Data Fig. 5i
PA+OA Vehicle	PA+OA INT-777
1.07734	0.849317
0.952216	0.328385
0.762674	0.748454
1.37706	0.714501
0.768936	0.497636
1.06177	0.967791
Source Data Fig. 5j
	siCont						siDHHC4
PA+OA TGR5fl/fl	0.733403	0.774315	1.35181	1.17352	0.677445	1.28951	0.371223	0.405353	0.388689	0.474838	0.269006	0.757771
PA+OA TGR5△CM	1.80642	1.45104	1.56401	1.60153	1.0465	1.97265	0.826339	0.463406	0.822822	0.652324	0.208293	1.12778
