# Supplementary material for: Inhibition of fatty acid uptake by TGR5 prevents diabetic cardiomyopathy
Source: Nat Metab. 2024 May 2;6(6):1161–77. doi: 10.1038/s42255-024-01036-5 (PMC11199146; doi:10.1038/s42255-024-01036-5)
Supplement: Supplementary file 13 — Statistical source data. [file 42255_2024_1036_MOESM13_ESM.xlsx]

## Sheet: Sheet1
Source Data Fig. 6b
	AAV-Ctrl								AAV-DHHC4
TGR5fl/fl	-13.423	-13.453	-14.231	-15.245	-14.049	-16.964	-15.754	-14.946	-18.466	-17.647	-15.522	-17.756	-16.634	-18.575	-19.345	-18.966
TGR5△CM	-11.555	-8.503	-10.046	-12.462	-9.002	-10.452	-15.322	-14.95	-15.64	-17.657	-18.453	-13.444	-14.092	-19.533	-20.411	-18.754
Source Data Fig. 6c
	AAV-Ctrl								AAV-DHHC4
TGR5fl/fl	46.3706	39.6348	44.835	44.0842	42.8899	43.8187	41.7694	35.7626	40.1846	37.8743	38.1501	30.3575	38.336	24.9649	24.4184	23.1125
TGR5△CM	54.8677	56.703	54.4508	53.0595	53.2757	46.2487	48.6105	48.938	42.24	30.5725	36.1196	42.1715	35.6878	28.9739	23.5457	32.2472
Source Data Fig. 6e
	AAV-Ctrl								AAV-DHHC4
TGR5fl/fl	61.7493	63.5166	47.3663	45.9772	62.0862	71.71	50.6789	56.6481	77.4901	75.7207	64.9761	57.6169	73.8458	64.4248	63.054	63.6148
TGR5△CM	45.0018	50.1805	46.4055	38.2675	48.1448	44.9892	52.3147	52.9957	72.1548	72.9207	65.3018	65.4098	70.5505	62.4416	62.3376	63.7289
Source Data Fig. 6f
	AAV-Ctrl								AAV-DHHC4
TGR5fl/fl	32.9384	33.7552	23.176	22.49	32.7824	39.7436	25.5422	29.0457	44.6367	43.75	34.8315	29.885	41.4141	33.5294	32.8719	33.0855
TGR5△CM	21.813	24.7761	22.9064	18.2279	23.9609	21.7949	26.6355	26.9608	39.785	40.7166	35.545	35.443	39.067	32.9545	33.0688	33.8983
Source Data Fig. 6h
	AAV-Ctrl								AAV-DHHC4
TGR5fl/fl	1.0449	1.0204	1.1246	1.1263	0.9495	0.8244	0.9144	0.9954	0.8885	0.8049	0.6377	0.7413	0.6405	0.7962	0.8106	0.7739
TGR5△CM	1.2262	1.3275	1.3924	1.5189	1.0849	1.1235	1.2032	0.9823	0.9207	0.6995	0.8156	0.8631	0.8099	0.5681	0.9203	0.8853
Source Data Fig. 6i
	AAV-Ctrl								AAV-DHHC4
TGR5fl/fl	1.04957	1.0183	1.0053	0.885455	0.709246	1.0918	1.24783	0.99251	0.565588	0.653196	0.693366	0.806302	0.739004	0.796242	0.873143	0.831184
TGR5△CM	1.09816	1.31371	1.01661	1.10733	1.33106	1.32733	1.62734	1.54188	0.868423	0.747106	0.711963	0.791109	0.56566	0.888164	0.846953	0.878689
Source Data Fig. 6k
	AAV-Ctrl						AAV-DHHC4
TGR5fl/fl	1.32157	1.41691	0.696692	0.777937	1.18423	0.60266	0.48342	0.411558	0.184292	0.33413	0.341445	0.231239
TGR5△CM	2.22204	2.40442	1.15819	1.37334	1.80008	1.93693	0.813729	1.3119	0.392449	0.405802	0.793286	0.905821
Source Data Fig. 6m
	AAV-Ctrl						AAV-DHHC4
TGR5fl/fl	1.1417	1.11109	0.74721	1.04448	0.942257	1.01327	0.259243	0.191285	0.366343	0.581314	0.68188	0.586268
TGR5△CM	1.04044	1.34481	1.3166	1.43799	1.31542	1.45975	0.468191	0.38377	0.465822	0.859409	0.742486	0.673366
Source Data Fig. 6n
	AAV-Ctrl								AAV-DHHC4
TGR5fl/fl	4.10128	3.62322	2.53391	3.84571	3.69419	4.04871	5.06837	3.75504	2.98485	1.36869	3.47419	1.6963	1.39495	2.70345	2.61565	1.79887
TGR5△CM	4.33867	4.75638	5.32316	5.07074	4.6113	6.22335	5.9569	5.0295	2.53354	2.42288	3.62366	2.4036	3.20088	2.25713	3.16583	3.07549
