# Supplementary material for: Inhibition of fatty acid uptake by TGR5 prevents diabetic cardiomyopathy
Source: Nat Metab. 2024 May 2;6(6):1161–77. doi: 10.1038/s42255-024-01036-5 (PMC11199146; doi:10.1038/s42255-024-01036-5)
Supplement: Supplementary file 15 — Statistical source data. [file 42255_2024_1036_MOESM15_ESM.xlsx]

## Sheet: Sheet1
Source Data Fig. 7a
	Healthy subjects																																																T2DM with LVHT
CA	141.717	215.252	96.3508	352.603	133.987	93.2757	576.054	70.9306	83.2306	830.256	ND	86.9207	122.386	87.7407	258.302	72.3656	64.245	206.575	55.3938	77.6302	98.2878	44.3413	12.1445	ND	116.577	42.2303	39.5653	58.6305	84.8707	ND	ND	105.644	250.102	ND	181.426	586.305	ND	278.802	38.1572	15.1313	54.999	41.3151	52.8938	210.523	75.7882	54.4727	45.5255	28.6837	ND
CDCA	ND	ND	135.849	243.361	240.441	ND	149.462	8.91769	109.179	400.046	6.77855	100.567	ND	158.074	477.832	4.2227	ND	444.574	217.558	974.279	270.528	186.532	125.616	ND	221.341	23.1137	77.231	41.1158	85.0097	ND	ND	244.159	280.588	316.703	196.133	ND	170.019	92.2327	338.633	116.913	116.157	139.048	147.561	249.718	155.696	141.318	188.045	61.862	146.248
DCA	348.345	813.71	649.428	236.669	285.143	91.6387	138.1	84.1946	569.854	459.477	585.255	177.887	836.812	120.388	441.508	639.16	374.801	854.569	627.618	721.48	560.373	619.212	529.553	823.749	749.499	131.682	131.169	405.572	78.5474	1368.39	767.506	289.552	259.258	682.798	559.586	823.978	385.036	282.36	875.583	711.674	515.543	252.168	182.121	1005.87	254.97	346.03	204.536	208.739	173.438
GCA	761.794	70.7568	104.442	1522.07	818.866	2459.56	2762.55	433.096	137.236	130.285	ND	99.6298	552.509	104.085	28.1601	94.4612	826.311	369.521	529.262	331.992	815.064	133.759	2944.62	1202.87	66.4946	44.9136	292.295	96.4217	652.317	446.654	119.948	766.757	639.841	123.156	254.867	81.094	180.011	62.9147	145.306	149.156	1876.47	ND	127.985	1125.88	315.633	152.043	1626.28	875.688	568.244
UDCA	15.947	353.335	47.4385	2.17563	16.6003	ND	5.72534	21.1674	64.451	74.2658	16.4235	36.9693	71.3214	2.28686	353.335	124.322	257.458	187.812	59.7895	42.2178	125.741	19.7169	74.851	188.725	28.0691	4.51484	53.6546	41.2224	63.1423	682.072	235.557	80.3116	36.6422	49.7287	66.7411	325.854	16.4563	23.7193	220.217	88.0869	74.851	62.2998	40.164	43.8152	94.933	36.7409	46.0973	37.6537	133.532
TCA	68.7566	76.1699	74.4691	64.386	62.506	137.276	278.196	103.261	10.0709	ND	8.75893	ND	ND	ND	20.1662	ND	30.9405	16.8851	86.1206	13.4267	339.736	ND	580.467	166.138	ND	ND	48.3503	16.6432	113.344	16.1176	199.232	30.4047	17.9795	61.106	47.2569	13.3631	54.06	56.3681	3.1668	ND	182.413	403.479	ND	77.9833	22.649	ND	301.083	106.464	34.3337
TCDCA	88.116	27.8031	55.6062	86.9336	83.7569	14.0974	4.50332	350.084	85.3673	21.89	78.7102	62.2633	ND	17.3084	19.9712	31.5232	157.55	6.50404	63.4399	28.8099	107.528	16.733	83.956	184.791	18.3335	4.93407	155.854	23.4956	288.996	36.7409	279.597	65.0751	350.476	38.8069	144.889	90.0664	61.8717	10.2989	17.606	16.151	75.0803	171.695	8.65751	61.5483	18.9156	9.9525	205.161	55.4372	188.064
THDCA	5.17305	0.972433	2.70373	2.90821	5.11723	0.477128	2.06983	3.24901	3.52166	4.47592	1.48591	1.23372	8.04302	2.4538	3.06725	0.658891	9.22962	0.386572	3.34737	1.37058	6.51902	0.774902	4.84094	10.1915	1.06307	2.79461	4.6804	2.84005	8.17934	1.74172	5.88458	3.10756	4.52136	2.25386	ND	1.77219	1.46092	3.27174	0.861002	0.975217	4.27865	9.57645	0.439287	3.78665	0.984003	0.503423	11.7729	3.5143	11.2579
TUDCA	ND	5.14661	7.77467	8.59594	6.08741	2.28039	21.0245	27.3756	23.6525	13.9068	9.60883	5.33824	62.9639	2.90181	11.6073	3.80521	8.85016	7.45412	17.2639	ND	18.716	1.38756	25.8151	17.2639	3.20269	16.8634	36.9571	42.7059	72.2716	36.9459	10.2659	2.69719	40.2421	18.3964	5.42037	34.767	35.0408	23.1324	7.88168	ND	3.98521	32.7529	ND	1.04067	4.24336	2.25076	9.03529	19.6034	5.24454
Source Data Fig. 7b
	Healthy subjects																									T2DM with LVHT
CA	141.717	215.252	96.3508	352.603	133.987	93.2757	576.054	70.9306	83.2306	830.256	ND	86.9207	122.386	87.7407	258.302	72.3656	64.245	206.575	55.3938	77.6302	98.2878	44.3413	12.1445	ND	116.577	ND	30.1352	95.7357	156.416	662.155	79.7456	59.8605	159.286	344.403	29.9302	193.112	190.036	169.331	ND	85.4857	215.252	5.18412	35.9204	33.9468	10.4472	5.85516	22.4996	4.7236	80.2618
CDCA	ND	ND	135.849	243.361	240.441	ND	149.462	8.91769	109.179	400.046	6.77855	100.567	ND	158.074	477.832	4.2227	ND	444.574	217.558	974.279	270.528	186.532	125.616	ND	221.341	146.248	7.47307	58.0622	170.297	192.244	288.922	63.3406	433.383	141.961	45.2829	63.8962	6.16737	224.47	186.132	93.0662	133.071	49.9436	234.584	622.404	14.3777	18.691	160.236	19.2964	491.869
DCA	348.345	813.71	649.428	236.669	285.143	91.6387	138.1	84.1946	569.854	459.477	585.255	177.887	836.812	120.388	441.508	639.16	374.801	854.569	627.618	721.48	560.373	619.212	529.553	823.749	749.499	173.438	9.42056	136.816	256.691	364.501	266.959	249.76	400.438	131.169	162.999	158.635	185.844	140.667	171.983	85.9915	122.955	476.317	159.706	460.907	49.593	62.0613	118.659	166.711	364.243
GCA	761.794	70.7568	104.442	1522.07	818.866	2459.56	2762.55	433.096	137.236	130.285	ND	99.6298	552.509	104.085	28.1601	94.4612	826.311	369.521	529.262	331.992	815.064	133.759	2944.62	1202.87	66.4946	568.244	ND	153.455	119.591	97.8475	183.576	875.103	142.583	206.745	89.1143	1607.62	5952.84	86.7974	859.062	102.838	422.402	100.079	591.811	428.221	159.741	37.0483	129.91	55.8131	209.78
UDCA	15.947	353.335	47.4385	2.17563	16.6003	ND	5.72534	21.1674	64.451	74.2658	16.4235	36.9693	71.3214	2.28686	353.335	124.322	257.458	187.812	59.7895	42.2178	125.741	19.7169	74.851	188.725	28.0691	133.532	13.8062	6.2488	53.9818	7.68831	169.143	87.6795	173.069	22.6069	22.018	60.525	114.18	148.532	5.62719	17.7649	10.7636	5.40844	305.794	41.0768	48.6075	23.7333	221.13	16.6133	44.4998
TCA	68.7566	76.1699	74.4691	64.386	62.506	137.276	278.196	103.261	10.0709	ND	8.75893	ND	ND	ND	20.1662	ND	30.9405	16.8851	86.1207	13.4267	339.736	ND	580.467	166.138	ND	34.3337	60.3771	22.1099	17.4936	25.147	ND	42.6405	ND	52.7236	ND	24.2966	69.1238	59.8911	ND	ND	58.4333	2.21744	57.7076	176.31	16.207	8.13738	ND	11.2567	7.45927
TCDCA	88.116	27.8031	55.6062	86.9336	83.7569	14.0974	4.50332	350.084	85.3673	21.89	78.7102	62.2633	ND	17.3084	19.9712	31.5232	157.55	6.50404	63.4399	28.8099	107.528	16.733	83.956	184.791	18.3335	188.064	31.5232	96.3319	52.0819	46.208	43.4668	28.038	76.7522	6.5396	10.4555	ND	ND	18.0916	931.991	54.4314	51.6903	4.20508	41.7597	51.9451	10.5054	5.26726	15.7145	4.11777	7.62443
THDCA	5.17305	0.972433	2.70373	2.90821	5.11723	0.477128	2.06983	3.24901	3.52166	4.47592	1.48591	1.23372	8.04302	2.4538	3.06725	0.658891	9.22962	0.386572	3.34737	1.37058	6.51902	0.774902	4.84094	10.1915	1.06307	11.2579	5.77098	1.49955	2.5674	1.24735	0.561194	5.20297	0.552105	1.95168	0.733869	21.448	3.4535	2.25841	3.04453	1.25644	3.27174	0.159022	1.95043	3.32979	0.658052	0.331222	0.843431	0.274994	0.418201
TUDCA	ND	5.14661	7.77467	8.59594	6.08741	2.28039	21.0245	27.3756	23.6525	13.9068	9.60883	5.33824	62.9639	2.90181	11.6073	3.80521	8.85016	7.45412	17.2639	ND	18.716	1.38756	25.8151	17.2639	3.20269	5.24454	61.5951	6.37851	27.1292	5.50249	5.14661	3.33982	5.44774	2.11887	1.01016	209.697	21.4625	11.6894	25.2677	6.02263	20.7507	5.88908	43.4823	3.67866	ND	6.54252	16.0538	3.94487	ND
Source Data Fig. 7c
	Healthy subjects																							T2DM with LVHT
CA	42.2303	39.5653	58.6305	84.8707	ND	ND	105.644	250.102	ND	181.426	586.305	ND	278.802	38.1572	15.1313	54.999	41.3151	52.8938	210.523	75.7882	54.4727	45.5255	28.6837	43.4603	ND	98.4008	ND	48.9954	117.056	37.2758	77.0806	109.676	33.4153	492.004	149.997	39.3414	10.4077	8.40775	24.9996	14.605	24.0785	118.156	256.575	30.2626	104.735	47.4992	106.84	6.96041	487.904
CDCA	23.1137	77.231	41.1158	85.0097	ND	ND	244.159	280.588	316.703	196.133	ND	170.019	92.2327	338.633	116.913	116.157	139.048	147.561	249.718	155.696	141.318	188.045	61.862	16.5019	372.265	302.812	552.841	251.973	3.86155	189.626	4.58386	5.86178	3.66709	6.77855	191.072	344.308	64.5105	67.3482	281.879	182.559	169.316	656.456	206.207	507.004	24.2151	18.5775	178.586	50.322	4.19492
DCA	131.682	131.169	405.572	78.5474	1368.39	767.506	289.552	259.258	682.798	559.586	823.978	385.036	282.36	875.583	711.674	515.543	252.168	182.121	1005.87	254.97	346.03	204.536	208.739	200.219	343.966	279.793	510.815	232.819	87.7883	224.881	346.533	19.3288	59.2956	284.927	330.62	190.527	254.97	79.2928	109.413	8.51767	37.6851	340.427	565.977	375.45	163.909	423.082	515.543	37.2648	59.0389
GCA	44.9136	292.295	96.4217	652.317	446.654	119.948	766.757	639.841	123.156	254.867	81.094	180.011	62.9147	145.306	149.156	1876.47	ND	127.985	1125.88	315.633	152.043	1626.28	875.688	159.158	213.874	201.398	213.874	153.633	ND	476.431	103.373	629.147	418.837	ND	253.083	308.897	73.808	74.4816	192.459	117.4	135.684	230.951	266.556	40.8975	1039.28	ND	64.0888	17.4175	ND
UDCA	4.51484	53.6546	41.2224	63.1423	682.072	235.557	80.3116	36.6422	49.7287	66.7411	325.854	16.4563	23.7193	220.217	88.0869	74.851	62.2998	40.164	43.8152	94.933	36.7409	46.0973	37.6537	7.49201	223.779	379.508	10.4038	41.5496	17.4705	507.231	31.1131	7.36115	10.5673	13.3482	60.7024	81.4689	25.5589	15.1071	138.064	52.7152	115.015	246.461	19.5799	362.845	5.68229	9.19663	88.5433	7.64484	76.5559
TCA	ND	48.3502	16.6432	113.344	16.1176	199.232	30.4047	17.9795	61.106	47.2569	13.3631	54.06	56.3681	3.1668	ND	182.413	403.479	ND	77.9833	22.6491	ND	301.083	106.464	ND	46.8925	ND	12.6342	10.5083	68.7594	34.2444	10.5204	28.67	11.8324	11.6138	17.8344	14.037	ND	10.443	13.7657	ND	23.1237	12.6808	33.3633	ND	159.357	ND	23.395	ND	38.1457
TCDCA	4.93407	155.854	23.4956	288.996	36.7409	279.597	65.0751	350.476	38.8069	144.889	90.0664	61.8717	10.2989	17.606	16.151	75.0803	171.695	8.65751	61.5483	18.9156	9.9525	205.161	55.4372	86.9336	26.4325	28.2339	52.865	59.5221	91.2412	330.046	16.7602	330.896	74.0111	23.2215	7.97364	24.0082	5.77652	21.3891	51.363	14.6959	25.1723	25.1723	23.8627	14.0121	157.145	120.623	17.024	ND	14.0582
THDCA	2.79461	4.6804	2.84005	8.17934	1.74172	5.88458	3.10756	4.52136	2.25386	ND	1.77219	1.46092	3.27174	0.861002	0.975217	4.27865	9.57645	0.439287	3.78665	0.984003	0.503423	11.7729	3.5143	0.25674	1.31324	0.804302	4.13511	0.817934	0.299909	18.9803	0.599818	4.36231	ND	0.157452	0.495516	1.18607	0.305744	1.24758	2.53908	0.776659	1.52872	1.57265	1.25636	0.88736	8.96145	6.5278	1.05429	ND	0.422599
TUDCA	16.8634	36.9571	42.7059	72.2716	36.9459	10.2659	2.69719	40.2421	18.3964	5.42037	34.767	35.0408	23.1324	7.88168	ND	3.98521	32.7529	ND	1.04067	4.24336	2.25076	9.03529	19.6034	2.81969	13.1403	15.8778	1.85059	15.2756	5.99526	ND	ND	41.8847	5.50249	20.4222	3.89647	ND	13.1496	ND	13.1496	ND	4.00134	11.6168	ND	19.7647	9.84202	11.0521	7.27664	1.12941	163.98
Source Data Fig. 7d
	Male																									Female
Healthy subjects	348.345	813.71	649.428	236.669	285.143	91.6387	138.1	84.1946	569.854	459.477	585.255	177.887	836.812	120.388	441.508	639.16	374.801	854.569	627.618	721.48	560.373	619.212	529.553	823.749	749.499	131.682	131.169	405.572	78.5474	1368.39	767.506	289.552	259.258	682.798	559.586	823.978	385.036	282.36	875.583	711.674	515.543	252.168	182.121	1005.87	254.97	346.03	204.536	208.739
T2DM with LVHT	173.438	9.42056	136.816	256.691	364.501	266.959	249.76	400.438	131.169	162.999	158.635	185.844	140.667	171.983	85.9915	122.955	476.317	159.706	460.907	49.593	62.0613	118.659	166.711	364.243	124.823	200.219	343.966	279.793	510.815	232.819	87.7883	224.881	346.533	19.3288	59.2956	284.927	330.62	190.527	254.97	79.2928	109.413	8.51767	37.6851	340.427	565.977	375.45	163.909	423.082	515.543
T2DM with HF	102.887	53.795	84.514	27.4854	148.881	ND	195.485	32.5997	18.3726	133.736	128.345	33.1131	96.2591	66.9963	112.944	111.147	29.7761	ND	ND	52.6216	6.26326	35.9367	150.421	211.541	140.093	59.0389	39.017	23.7182	132.453	10.55	ND	64.9428	104.089	154.103	13.2949	228.352	15.5504	81.5343	28.579	80.8338	35.1634	73.4089
Source Data Fig. 7e				Source Data Fig. 7f
DCA (nM)	lg NT-proBNP			DCA (nM)	EF (%)
66.9963	3.94929			66.9963	30
185.844	3.81803			185.844	26
6.26326	3.76215			6.26326	33
99.0827	3.72518			99.0827	22
32.5998	3.68922			32.5998	26
23.7182	3.62107			23.7182	21
60.0657	3.59295			60.0657	25
39.017	3.57761			39.017	23
52.6216	3.52284			52.6216	27
59.0389	3.51495			59.0389	20
112.944	3.51495			112.944	29
9.42056	3.51255			9.42056	21
77.5207	3.41464			77.5207	25
150.421	3.39252			150.421	21
91.6387	3.38148			91.6387	25
148.881	3.3518			148.881	25
138.1	3.3092			138.1	26
133.736	3.29226			133.736	35
66.9963	3.22272			66.9963	45
84.1946	3.17811			84.1946	23
423.54	3.08314			423.54	27
128.345	2.98776			128.345	28
35.9367	2.94645			35.9367	18
253.097	2.94399			253.097	20
ND	2.84757			ND	25
96.2591	2.75282			96.2591	28
28.579	3.19811			28.579	29
228.352	3.69522			228.352	24
13.2949	3.11926			13.2949	28
35.1634	3.43345			35.1634	17
15.5504	3.72575			15.5504	27
81.5343	3.5358			81.5343	21
154.103	3.0249			154.103	17
80.8338	3.4178			80.8338	20
73.4089	3.09587			73.4089	28
104.089	2.85126			104.089	25
211.541	3.4764			211.541	28
140.093	3.65533			140.093	30
158.635	3.5458			158.635	52
232.819	3.39811			232.819	65
136.816	3.38435			136.816	65
131.169	3.33284			131.169	55
343.966	3.29863			343.966	70
19.3288	3.18808			19.3288	53
200.219	3.1038			200.219	40
122.955	3.02898			122.955	64
400.438	2.97891			400.438	65
78.5474	2.91196			78.5474	56
59.2956	2.90509			59.2956	69
284.927	2.82614			284.927	62
279.793	2.72214			279.793	66
87.7883	2.70389			87.7883	55
140.667	2.63889			140.667	40
171.983	2.55666			171.983	51
89.0717	2.5523			89.0717	48
346.533	2.43632			346.533	71
132.452	2.3189			132.452	60
364.501	2.05729			364.501	62
266.959	2.02898			266.959	58
249.76	2.02735			249.76	62
162.999	1.88986			162.999	65
49.593	3.39811			49.593	60
159.706	3.07591			159.706	63
460.907	3.37457			460.907	58
476.317	2.19866			476.317	66
8.51767	3.28914			8.51767	59
118.659	2.32222			118.659	55
166.711	2.95376			166.711	60
364.243	3.55606			364.243	50
124.823	3.59295			124.823	56
330.62	2.94939			330.62	66
190.527	3.22115			190.527	62
254.97	3.29842			254.97	60
79.2928	2.81425			79.2928	69
423.082	1.97772			423.082	67
62.0613	2.37475			62.0613	61
37.6851	3.44685			37.6851	57
340.427	3.22711			340.427	43
565.977	2.72016			565.977	60
375.45	2.55388			375.45	70
163.909	2.45485			163.909	56
109.413	3.53326			109.413	43
515.543	3.01157			515.543	65
37.2648	2.94792			37.2648	65
[truncated: 91 more columns]
