# Supplementary material for: Inhibition of fatty acid uptake by TGR5 prevents diabetic cardiomyopathy
Source: Nat Metab. 2024 May 2;6(6):1161–77. doi: 10.1038/s42255-024-01036-5 (PMC11199146; doi:10.1038/s42255-024-01036-5)
Supplement: Supplementary file 16 — Statistical source data. [file 42255_2024_1036_MOESM16_ESM.xlsx]

## Sheet: Sheet1
Source Data Extended data Fig. 1a
Week	TGR5fl/fl+NCD						TGR5△CM+NCD						TGR5fl/fl+HFD/STZ						TGR5△CM+HFD/STZ
0	22.6	21.5	19.4	20.2	19.3	20.4	19.6	23.1	21.9	19.8	20.3	21.2	22.8	20.5	19.2	19.2	21.4	19.3	18.6	22.2	21	23.4	20	20
2	23.6	22.75	21.55	22.1	22.3	21.8	21.85	24.2	21.95	22.2	21.8	20.7	28.3	24.95	23.45	22.55	23	23.5	21.9	24.7	25.95	28.55	24.4	23.7
4	24.6	24.6	23.8	23.4	23.1	24.6	24.1	26.3	24.6	24.5	23.9	22.4	32.5	26.7	26.5	25.3	24.4	26.4	24.2	28.3	30.5	34.2	28.4	26.5
6	25.7	25.7	24.9	25.5	24.8	25.1	25	27.4	25.3	25.4	24.5	23.6	34.3	29.6	30.3	28.2	26.5	29.9	26.1	31.2	33.2	37	30.7	29.1
8	26.6	25.5	24.8	25.5	25.2	26.1	26	28.4	25.7	25.2	26.6	25.9	38.4	32.1	34.5	32.4	30.8	35	28.6	34.2	36.1	42.6	33.3	32
10	27.2	27.5	26.3	26.7	27.7	27.8	28.9	27.8	26.6	27.7	28.2	27.6	37.2	30.4	32.7	31.5	29.6	32.5	29.1	32.2	31.5	40.5	31.2	31
12	26.5	27.7	26.9	27.6	27	27.9	28	27.8	27.5	28.7	28.9	28.6	37.5	32	32.5	32	32	29.2	30.5	34.5	34	41	34.5	35.5
14	27.1	26.5	27.3	27.1	27	28.2	28.8	28.8	26.3	27.8	28.5	28.3	36.6	40.6	36.7	37.8	35.2	31.05	35.9	37.2	34.4	38.1	38.1	37.2
16	27.4	27.9	28.5	28.9	28.3	27.9	28.3	28.5	27.9	27.2	28.9	29	40	37	37.5	38.5	37	31.6	38.5	37	35	42.5	42	39.3
18	27.9	27	28.8	28.3	27.8	28.4	28.8	29.2	28	28.1	29.5	29.7	44.2	38.4	35.8	39.9	33.4	38	38	38.8	36.8	40	39.6	39
20	29	28.6	28.4	29.7	27.6	30.1	29	28.8	28.1	29.1	30	30.4	41	35.2	44.7	41.8	32	40.9	45.6	41.3	34.6	42.3	40.1	41.9
22	30.9	31.2	29.7	30.9	29.7	29	30.8	26.6	30.9	29.6	31.9	31.5	37.2	41.1	46.9	45.6	36.9	43.9	39.2	42.5	40.6	36.3	41.4	42.9
24	31.8	30.6	32.1	30.4	31	30.9	31	30.7	31.1	29.3	31.3	30.1	44.3	43.2	43.4	41	42.7	44.4	39.2	41.6	44.7	45.6	38.5	42.6
Source Data Extended data Fig. 1b (left)
Minutes	TGR5fl/fl+NCD						TGR5△CM+NCD						TGR5fl/fl+HFD/STZ						TGR5△CM+HFD/STZ
0	6.2	6.2	6.2	5.7	5.8	6.1	7.9	6.7	8.3	7.2	6.5	5.5	16.3	13.8	15.4	10.6	15.6	19.9	13.5	22.9	13.3	16.2	13.5	16.2
15	18.9	18.9	19.9	15.4	16.4	17.3	20.8	22.2	17.1	20.2	19.4	20.3	30.2	31.6	41.8	28	40	27.8	28	39	33.8	45.2	35.2	27.9
30	17.3	18.9	18.3	13.4	17.6	16.7	18	17.7	11.3	18.2	18.6	17.9	38.6	39.6	40.6	31.6	39.2	37	38	37.3	40.2	44.2	35.8	33.3
60	11.3	15.6	13.2	10	11.3	12.4	11.8	13.8	9.9	11.5	12.2	11.1	33.8	29.6	28.8	26.2	35.8	41.4	32	36.8	32	44.6	35.6	33.2
90	9	10.3	9.8	7.2	6.9	8.3	9	9.9	8.3	11	10.3	9.3	28.8	31	28.4	24.6	26.4	36.6	28.1	32.2	27.6	31	34	32
120	8.4	9.3	8.7	7.3	7	7.2	9	9.9	8.3	11	7.7	7.9	28	29	27.4	22	28.6	32.4	23.8	23	32.4	32.2	35	30.1
Source Data Extended data Fig. 1b (right)
	TGR5fl/fl						TGR5△CM
NCD	1454	1672	1577	1201	1337	1410	1535	1641	1244	1607	1549	1479
HFD/STZ	3742	3722	3783	3065	3894	4225	3536	4033	3785	4545	4048	3697
Source Data Extended data Fig. 1c
	TGR5fl/fl						TGR5△CM
NCD	1.06843	1.22679	1.50743	1.24082	1.3651	1.88228	1.5395	1.34506	1.29093	1.20073	1.40319	1.23481
HFD/STZ	2.09276	1.88629	1.762	1.87025	1.72191	2.34733	2.21503	2.05066	1.86023	1.72392	2.13886	1.84419
Source Data Extended data Fig. 1d
	TGR5fl/fl						TGR5△CM
NCD	0.742797	0.740246	1.08576	0.969435	0.635222	1.00661	0.733442	0.890707	0.974443	0.750446	0.899946	0.759789
HFD/STZ	0.631792	1.14021	0.596583	0.91421	1.01194	0.548339	0.96526	0.52242	0.561279	1.22959	1.13939	0.606898
Source Data Extended data Fig. 1e
	TGR5fl/fl						TGR5△CM
NCD	53.1991	62.8797	31.2756	58.2936	55.4178	38.0148	28.2	61.768	53.8244	35.6926	47.2393	40.6938
HFD/STZ	66.5992	87.4981	86.2294	91.6127	93.6215	117.812	122.897	131.193	137.983	98.6	172.782	87.441
