# Supplementary material for: Inhibition of fatty acid uptake by TGR5 prevents diabetic cardiomyopathy
Source: Nat Metab. 2024 May 2;6(6):1161–77. doi: 10.1038/s42255-024-01036-5 (PMC11199146; doi:10.1038/s42255-024-01036-5)
Supplement: Supplementary file 17 — Statistical source data. [file 42255_2024_1036_MOESM17_ESM.xlsx]

## Sheet: Sheet1
Source Data Extended Data Fig. 2a
	TGR5fl/fl						TGR5△CM
NCD	-20.535	-16.643	-17.352	-18.052	-15.325	-15.633	-19.039	-17.069	-16.362	-15.632	-15.342	-14.161
HFD/STZ	-15.531	-14.644	-13.669	-15.252	-14.347	-13.941	-12.539	-14.053	-9.342	-11.532	-10.537	-10.932
Source Data Extended Data Fig. 2b
	TGR5fl/fl						TGR5△CM
NCD	20.9959	23.879	25.6	25.7194	23.2279	26.0903	20.9651	28.4522	23.2779	20.0828	30.6437	24.8178
HFD/STZ	36.5155	31.5089	32.832	35.3376	34.1333	34.16	35.8515	42.3287	54.5548	34.7721	36.5292	51.949
Source Data Extended Data Fig. 2d
	TGR5fl/fl						TGR5△CM
NCD	73.0163	71.5049	74.8418	66.5931	66.5718	71.3239	72.7875	68.7956	77.4814	77.2932	75.0901	73.6198
HFD/STZ	60.811	66.0971	52.28	60.476	58.1595	57.0685	57.4481	46.4983	42.5733	53.7909	55.7394	46.6074
Source Data Extended Data Fig. 2e
	TGR5fl/fl						TGR5△CM
NCD	41.0714	40	42.6426	35.8745	35.3261	39.4231	40.8889	37.5566	45.1327	44.3244	42.2222	41.115
HFD/STZ	31.718	35.5685	26.1972	31.1881	30.1837	28.9216	29.5359	22.8459	20.4918	26.935	28.7129	22.8947
Source Data Extended Data Fig. 2g
	TGR5fl/fl						TGR5△CM
NCD	194.163	219.642	200.64	193.086	197.062	227.527	197.811	217.265	214.484	205.089	226.183	196.913
HFD/STZ	241.913	203.976	285.737	278.846	262.824	237.844	302.002	310.009	314.51	319.423	291.884	289.981
Source Data Extended Data Fig. 2h
	TGR5fl/fl						TGR5△CM
NCD	0.646	0.746	0.135	1.035	0.968	1.145	1.034	1.079	0.934	0.986	0.615	0.786
HFD/STZ	3.564	2.687	3.656	1.589	1.968	2.568	3.689	5.978	4.683	3.985	4.688	2.968
Source Data Extended Data Fig. 2i
HFD/STZ TGR5fl/fl	HFD/STZ TGR5△CM
0.684362	1.33974
0.99508	0.904125
1.10878	1.40888
1.12395	1.35171
1.00845	1.3548
1.07938	1.60698
Source Data Extended Data Fig. 2j
HFD/STZ TGR5fl/fl	HFD/STZ TGR5△CM
0.960084	1.27681
0.737966	1.1909
0.974101	1.22068
1.00737	1.19971
1.19404	1.43665
1.12644	1.21199
