# Supplementary material for: Inhibition of fatty acid uptake by TGR5 prevents diabetic cardiomyopathy
Source: Nat Metab. 2024 May 2;6(6):1161–77. doi: 10.1038/s42255-024-01036-5 (PMC11199146; doi:10.1038/s42255-024-01036-5)
Supplement: Supplementary file 18 — Statistical source data. [file 42255_2024_1036_MOESM18_ESM.xlsx]

## Sheet: Sheet1
Source Data Extended Data Fig. 3b
	TGR5fl/fl						TGR5△CM
db/m	-26.564	-27.467	-25.745	-26.584	-28.21	-24.322	-25.354	-27.414	-26.334	-23.78	-26.344	-25.344
db/db	-20.68	-22.179	-17.529	-25.15	-17.555	-23.337	-19.06	-14.312	-9.383	-15.844	-20.031	-16.842
Source Data Extended Data Fig. 3c
	TGR5fl/fl						TGR5△CM
db/m	31.6353	20.9356	23.7027	21.691	31.9856	25.191	19.6076	32.2229	26.6954	27.5317	26.8253	24.6323
db/db	30.4387	37.698	31.686	35.7005	33.483	33.7356	46.6943	58.447	47.1042	40.7631	43.7459	52.352
Source Data Extended Data Fig. 3e
	TGR5fl/fl						TGR5△CM
db/m	75.3024	70.4223	64.2525	74.4311	76.347	71.5603	71.7364	75.1386	69.4952	66.5931	68.4339	70.9861
db/db	62.1514	63.0533	66.9468	62.7186	62.2825	58.8416	49.3072	46.6758	53.2258	58.4291	54.5004	55.9451
Source Data Extended Data Fig. 3f
	TGR5fl/fl						TGR5△CM
db/m	43.1487	38.4211	34.0909	41.7266	43.3824	39.3728	40	42.6471	38.0734	35.8745	37.7551	39.1304
db/db	32.9193	33.3631	36.205	33.168	33.1658	30.6914	24.5712	23.1092	27.077	30.7285	28.0028	29.0023
Source Data Extended Data Fig. 3h
db/db TGR5fl/fl	db/db TGR5△CM
0.853286	1.50376
1.02346	1.26916
0.898072	1.37072
0.852471	1.61243
1.06604	1.41643
1.30666	1.24439
Source Data Extended Data Fig. 3i
db/db TGR5fl/fl	db/db TGR5△CM
0.8391	1.8701
1.0331	1.5648
0.651	1.1241
1.0825	1.3329
1.3299	1.2182
1.0644	1.5496
Source Data Extended Data Fig. 3j
	TGR5fl/fl						TGR5△CM
db/m	16.105	15.8888	15.7854	15.4228	14.8435	12.784	14.0855	14.074	12.8178	13.1415	16.6027	14.9647
db/db	27.8504	21.4106	31.9207	29.672	15.7215	32.6577	41.7552	41.5626	37.9364	37.4544	39.1787	44.5728
Source Data Extended Data Fig. 3k
	db/db TGR5fl/fl						db/db TGR5△CM
FFA	0.97328	0.994682	1.02882	1.05532	0.999734	0.948155	1.02631	1.21889	1.01492	1.10077	1.04517	1.16697
DG	1.09935	0.603637	1.79874	1.09424	0.890134	0.513929	2.81909	2.39136	2.05963	1.15743	2.5566	1.7489
TG	1.73433	0.39332	2.12693	0.590629	0.755987	0.398748	2.47603	2.94646	2.10248	0.985421	3.80272	1.82418
Source Data Extended Data Fig. 3l
	TGR5fl/fl						TGR5△CM
db/m	0.628747	1.05748	0.812549	0.678797	0.733746	0.579549	0.81191	0.669852	0.712022	0.752914	0.881128	0.962913
db/db	1.73582	1.79077	1.73859	1.58183	1.85977	1.69599	2.43695	2.3115	2.48998	1.78544	2.22972	1.97009
Source Data Extended Data Fig. 3m
	db/db TGR5fl/fl						db/db TGR5△CM
14:0	0.908013	0.742585	1.39716	1.10766	0.99137	0.852762	1.50573	1.46901	1.0506	1.22387	1.26106	1.45477
16:0	0.978586	0.971257	1.07289	1.01947	1.02735	0.93047	0.931171	1.18778	0.983587	1.17442	1.1453	1.30187
20:1	0.742788	0.909685	1.23745	1.07937	1.38717	0.643788	1.22138	1.69898	1.44581	0.959672	1.435	1.10027
24:1	0.924599	0.884046	1.27202	0.892431	1.19628	0.841904	1.29861	1.44877	1.48517	0.976355	1.15672	1.13329
20:2	1.04874	0.758088	0.968553	1.33575	1.23163	0.657555	1.46309	1.58627	1.2758	0.877475	0.99919	0.959761
18:3	0.879947	0.810029	1.42433	1.04563	1.03219	0.807015	1.54888	1.533	1.23184	1.31627	1.1705	1.38061
26:4	1.00018	0.992663	1.08556	1.03219	0.951302	0.932781	1.28047	1.36183	1.13953	0.99787	0.995325	1.24686
28:4	0.942115	1.05865	0.929808	0.988269	0.987885	1.05212	1.04673	1.46192	1.07885	1.06558	1.0575	1.28865
