# Supplementary material for: Inhibition of fatty acid uptake by TGR5 prevents diabetic cardiomyopathy
Source: Nat Metab. 2024 May 2;6(6):1161–77. doi: 10.1038/s42255-024-01036-5 (PMC11199146; doi:10.1038/s42255-024-01036-5)
Supplement: Supplementary file 19 — Statistical source data. [file 42255_2024_1036_MOESM19_ESM.xlsx]

## Sheet: Sheet1
Source Data Extended Data Fig. 4a
TGR5fl/fl+Vehicle	TGR5fl/fl+DCA	TGR5fl/fl+TCA	TGR5△CM+DCA	TGR5△CM+TCA
-16.154	-20.165	-19.48	-11.468	-11.135
-15.354	-21.645	-21.246	-10.656	-10.541
-14.633	-21.644	-21.37	-13.131	-12.16
-17.644	-19.68	-22.364	-14.462	-15.641
-15.632	-17.647	-18.468	-9.146	-13.163
-14.871	-18.13	-18.461	-12.656	-14.16
Source Data Extended Data Fig. 4b
TGR5fl/fl+Vehicle	TGR5fl/fl+DCA	TGR5fl/fl+TCA	TGR5△CM+DCA	TGR5△CM+TCA
48.1371	37.4652	31.7026	52.4988	54.2923
46.7908	36.7822	29.3647	54.7951	52.3304
38.8	36.0676	37.7752	55.1	50.3053
44.5949	30.1271	36.6	58.083	56.5696
45.632	33.2638	36.2614	52.1705	55.9651
39.6738	33.6512	35.1247	53.4439	49.2103
Source Data Extended Data Fig. 4c
TGR5fl/fl+Vehicle	TGR5fl/fl+DCA	TGR5fl/fl+TCA	TGR5△CM+DCA	TGR5△CM+TCA
63.0731	71.1351	79.9785	55.6745	55.1298
60.6201	74.9846	76.5561	48.9655	53.1222
57.0757	68.4225	70.6837	50.42	54.8507
63.7614	74.364	72.9543	53.2471	57.3001
58.4571	74.12	66.9799	53.4726	58.5469
63.6267	70.4688	69.5229	57.4971	45.2614
Source Data Extended Data Fig. 4d
TGR5fl/fl+Vehicle	TGR5fl/fl+DCA	TGR5fl/fl+TCA	TGR5△CM+DCA	TGR5△CM+TCA
33.75	40.1434	47.4886	28.4553	28.3251
31.8059	42.5837	44.0994	24.359	26.8774
29.3389	37.5	39.5349	25.1351	28.0612
34.1207	41.8367	40.991	26.4706	29.5082
30.1169	42.1652	36.2445	26.601	30.4462
33.7662	39.726	38.0282	29.6296	22.0408
Source Data Extended Data Fig. 4f
TGR5fl/fl+Vehicle	TGR5fl/fl+DCA	TGR5fl/fl+TCA	TGR5△CM+DCA	TGR5△CM+TCA
236.424	181.349	196.459	268.733	266.69
268.296	223.589	153.688	279.462	301.201
240.804	205.018	243.968	306.885	279.717
216.553	198.624	196.724	258.295	290.718
240.551	209.018	211.088	282.454	266.286
259.992	219.611	237.844	277.827	303.677
Source Data Extended Data Fig. 4g
TGR5fl/fl+Vehicle	TGR5fl/fl+DCA	TGR5fl/fl+TCA	TGR5△CM+DCA	TGR5△CM+TCA
2.16	1.08	2.17	4.05	3.89
2.98	1.27	1.22	4.12	4.15
3.35	1.66	0.87	3.98	4.65
3.84	0.99	0.89	4.35	3.78
3.08	1.14	1.25	5.18	5.02
1.79	2.04	1.9	3.47	3.66
Source Data Extended Data Fig. 4h
TGR5fl/fl+Vehicle	TGR5fl/fl+DCA	TGR5fl/fl+TCA	TGR5△CM+DCA	TGR5△CM+TCA
1.08818	0.668236	0.696595	1.44407	1.15566
0.919245	0.507709	0.703173	1.39932	1.44892
0.830012	0.65438	0.417258	1.33648	1.31447
0.899765	0.445308	0.540939	1.45251	1.13563
1.21998	0.403733	0.354135	1.21603	1.21444
1.04281	0.534887	0.372916	1.2691	1.41418
Source Data Extended Data Fig. 4i
TGR5fl/fl+Vehicle	TGR5fl/fl+DCA	TGR5fl/fl+TCA	TGR5△CM+DCA	TGR5△CM+TCA
1.16851	0.579845	0.71028	1.18284	1.1787
0.997255	0.697833	0.762687	1.60329	1.06513
0.852222	0.767887	0.706871	1.21935	1.47499
0.977838	0.754669	0.772385	1.26102	1.30832
1.09996	0.766338	0.668321	1.37083	1.08423
0.904212	0.600766	0.792342	1.37481	1.40927
