# Supplementary material for: Inhibition of fatty acid uptake by TGR5 prevents diabetic cardiomyopathy
Source: Nat Metab. 2024 May 2;6(6):1161–77. doi: 10.1038/s42255-024-01036-5 (PMC11199146; doi:10.1038/s42255-024-01036-5)
Supplement: Supplementary file 20 — Statistical source data. [file 42255_2024_1036_MOESM20_ESM.xlsx]

## Sheet: Sheet1
Source Extended Data Fig. 5a
TGR5fl/fl	TGR5△CM
2.90608	1.34114
2.51819	2.68257
3.07444	2.41962
4.69615	2.53658
2.00799	4.39331
3.22587	4.35669
Source Extended Data Fig. 5c
TGR5fl/fl	TGR5△CM
6.18302	5.79105
5.87867	6.89435
6.09065	6.46325
6.37598	6.29087
6.0335	6.57204
5.63745	5.53731
Source Extended Data Fig. 5d
Vehicle	INT-777
4.35401	5.3182
5.0366	5.53683
5.36669	4.67332
5.11601	4.77562
4.44191	4.71914
4.55311	4.07932
Source Extended Data Fig. 5e
TGR5fl/fl	TGR5△CM
1.10945	1.23071
1.38343	1.75045
1.27619	1.15233
1.69343	1.32052
0.867381	1.04651
0.908565	0.89983
