# Supplementary material for: Inhibition of fatty acid uptake by TGR5 prevents diabetic cardiomyopathy
Source: Nat Metab. 2024 May 2;6(6):1161–77. doi: 10.1038/s42255-024-01036-5 (PMC11199146; doi:10.1038/s42255-024-01036-5)
Supplement: Supplementary file 22 — Statistical source data. [file 42255_2024_1036_MOESM22_ESM.xlsx]

## Sheet: Sheet1
Source Data Extended Data Fig. 6a
Time (minutes)	TGR5fl/fl+BSA						TGR5△CM+BSA						TGR5fl/fl+PA						TGR5△CM+PA
1.38119	111.437	172.285	184.56	164.514	117.339	125.319	152.939	173.158	157.262	108.736	119.443	128.955	342.415	317.921	287.191	301.468	237.882	222.532	230.204	219.836	201.221	136.718	134.623	139.705
9.88097	109.536	170.35	183.733	159.507	118.316	123.737	155.076	153.666	156.555	105.079	120.844	135.105	337.959	316.447	293.678	308.922	242.822	228.499	236.937	228.24	207.048	143.627	139.404	143.263
18.3626	114.602	174.645	187.391	154.45	120.032	127.291	158.769	132.685	159.674	112.301	123.138	139.409	341.826	317.376	297.383	312.123	248.571	232.009	240.805	233.089	209.775	145.273	143.6	147.886
27.175	56.5232	90.9756	85.9708	82.9089	59.0433	58.5865	81.6178	95.2169	77.9456	53.4878	70.7019	85.9508	112.914	100.878	101.768	97.702	76.2599	70.7359	76.7295	68.2378	59.8586	81.9626	76.2284	82.1517
35.6659	62.6166	102.415	96.5662	93.0684	67.0649	68.8392	93.5206	106.94	91.8362	60.7128	77.9326	84.5208	121.42	108.194	112.631	108.96	86.9354	80.4689	86.6823	79.8808	68.9964	89.6438	89.264	92.6725
44.3768	68.1645	109.959	105.113	100.001	71.5435	76.3211	101.716	114.191	99.2123	66.6134	83.0695	94.6329	128.045	114.8	119.747	121.751	96.7649	90.4737	96.0213	87.3882	74.957	98.8236	95.1714	101.965
52.9596	161.099	282.287	263.334	261.067	179.194	191.888	245.501	270.993	236.447	180.119	273.542	334.826	526.928	518.389	681.824	867.065	599.623	641.692	498.265	583.359	540.612	377.552	377.873	391.071
61.4424	148.461	269.639	250.238	259.106	172.419	181.954	237.426	262.813	223.075	169.057	263.023	329.355	445.022	466.861	673.685	848.918	576.851	615.562	525.714	551.523	522.432	353.395	361.434	376.495
69.9288	140.817	264.851	246.93	252.979	168.892	174.041	231.689	251.914	224.232	157.917	249.492	314.836	414.041	438.364	639.872	799.875	529.365	539.989	492.362	519.192	462.434	337.116	344.917	359.259
78.51	49.2017	105.836	109.833	97.9539	59.5735	64.1313	82.5436	92.1405	75.8909	49.2604	90.0405	108.283	100.267	90.3021	231.679	291.174	148.398	162.046	181.502	180.467	175.399	109.986	101.332	109.133
86.9973	47.9488	97.9009	108.356	92.6133	58	59.3499	76.7432	87.9437	73.2505	46.0964	76.2372	81.4788	102.241	92.7639	189.077	211.902	112.867	120.232	139.918	132.309	93.0467	87.6555	77.2916	84.3259
95.4799	46.5921	87.5715	98.9464	84.2903	54.7435	50.845	72.4453	84.1341	69.1259	46.6133	64.6597	69.5139	98.6958	94.8186	154.673	167.102	97.1943	97.1846	115.144	105.365	74.5445	74.8093	68.2768	75.3273
Source Data Extended Data Fig. 6b
TGR5fl/fl	TGR5△CM
173.55	39.34
140	79.17
54.27	44.68
74.86	4.78
86.09	16.84
58.38	2.66
Source Data Extended Data Fig. 6c
TGR5fl/fl	TGR5△CM
312.15	210.07
233.37	291.13
362.76	298.75
523.19	169.24
377.98	100.71
403.46	50.43
Source Data Extended Data Fig. 6d
	TGR5fl/fl						TGR5△CM
1.57321	410.274	690.421	543.771	549.609	680.305	673.743	365.294	376.54	376.177	414.434	368.169	378.881
10.2052	403.266	654.789	527.624	541.814	657.399	645.513	361.676	369.402	375.214	417.054	371.228	381.012
18.8481	403.169	684.694	526.257	544.044	617.906	631.859	364.851	371.328	373.979	422.938	370.843	389.315
27.5878	239.692	293.992	250.768	279.662	283.439	276.795	210.991	219.043	220.006	233.842	214.226	229.61
36.2359	261.551	318.817	293.366	322.023	327.009	311.668	231.532	244.606	242.061	258.384	242.096	247.394
44.8767	286.285	351.872	320.17	347.587	349.098	337.171	255.413	263.29	264.043	286.325	263.648	282.001
53.6109	1225.68	1349	1303.39	1423.89	1464.88	1487.68	989.942	1098.99	1076.49	1097.77	961.868	841.66
62.2488	1330.11	1420.74	1333.14	1358.87	1422.28	1427.29	1078.88	1149.28	1201.19	1246.04	1156.39	922.388
70.8935	1285.26	1320.76	1247.97	1390.21	1460.11	1442.99	1089.73	1107.81	1206.61	1226.38	1196.53	923.911
79.6343	126.817	164.184	120.164	130.707	129.528	121.398	107.884	101.189	111.472	117.53	121.535	136.501
88.2798	147.231	178.575	135.103	148.908	147.499	139.272	123.909	120.526	129.295	136.77	143.491	147.24
96.915	141.549	169.358	128.66	145.343	143.732	134.912	119.493	118.238	125.413	133.826	137.212	141.177
Source Data Extended Data Fig. 6e
TGR5fl/fl	TGR5△CM
276.35	256.97
520.51	270.14
406.09	262.51
413.34	305.41
488.38	249.31
510.46	252.81
Source Data Extended Data Fig. 6f
TGR5fl/fl	TGR5△CM
1203.29	971
1184.82	1048.1
1183.22	1089.72
1293.18	1128.51
1335.35	1034.86
1366.28	785.89
Source Data Extended Data Fig. 6g
	TGR5fl/fl						TGR5△CM
NCD	0.799924	1.03666	0.933979	1.16498	0.907056	1.1574	1.09662	0.98621	1.26762	1.16885	1.08526	1.69598
HFD/STZ	2.57823	1.56336	2.21547	2.07681	2.33442	2.3662	3.21735	3.26659	3.94858	3.57767	3.25894	3.52439
Source Data Extended Data Fig. 6h
	TGR5fl/fl						TGR5△CM
NCD	176.928	387.812	337.16	108.059	268.473	224.15	154.963	366.147	152.42	395.62	311.204	207.038
HFD/STZ	446.099	447.354	610.101	591.772	570.271	614.159	884.576	662.776	772.665	686.009	882.542	747.629
