# Supplementary material for: Inhibition of fatty acid uptake by TGR5 prevents diabetic cardiomyopathy
Source: Nat Metab. 2024 May 2;6(6):1161–77. doi: 10.1038/s42255-024-01036-5 (PMC11199146; doi:10.1038/s42255-024-01036-5)
Supplement: Supplementary file 23 — Statistical source data. [file 42255_2024_1036_MOESM23_ESM.xlsx]

## Sheet: Sheet1
Source Data Extended Data Fig. 7a
db/db TGR5fl/fl	db/db TGR5△CM
1.19497	0.715548
1.15696	0.915427
0.648061	0.669357
1.03927	1.14208
1.01349	1.48972
0.947232	1.5822
Source Data Extended Data Fig. 7b
db/db TGR5fl/fl	db/db TGR5△CM
0.915679	1.69166
0.973723	1.62166
1.1106	1.3845
1.26002	2.53451
0.997414	2.64108
0.742565	2.1591
Source Data Extended Data Fig. 7c
db/db Vehicle	db/db INT-777
0.993991	0.732706
0.998562	0.666207
1.00745	0.727977
0.814656	0.317117
1.27741	1.03196
0.90793	0.441423
