# Supplementary material for: Inhibition of fatty acid uptake by TGR5 prevents diabetic cardiomyopathy
Source: Nat Metab. 2024 May 2;6(6):1161–77. doi: 10.1038/s42255-024-01036-5 (PMC11199146; doi:10.1038/s42255-024-01036-5)
Supplement: Supplementary file 25 — Statistical source data. [file 42255_2024_1036_MOESM25_ESM.xlsx]

## Sheet: Sheet1
Source Data Extended Data Fig. 8a
NCD	HFD/STZ
0.96137	1.67722
1.03863	1.37162
1.09485	1.21707
0.905154	0.942532
1.05379	1.39389
1.22667	1.68376
Source Data Extended Data Fig. 8b
	siCont						siDHHC4
TGR5fl/fl	5.84044	5.6078	6.55027	5.66667	4.94591	4.99062	4.20507	4.8543	4.00482	4.14645	4.54126	4.97723
TGR5△CM	7.43685	7.38164	7.06571	7.29467	6.89832	7.19731	4.62377	5.05994	5.09161	4.855	4.54443	4.14281
Source Data Extended Data Fig. 8c
	Vehicle						INT-777
Vehicle	1.08571	0.875484	0.803403	1.15916	0.919753	1.15648	0.548198	0.539849	0.275349	0.19578	0.283056	0.371023
PKI	1.64245	1.27607	1.19829	1.37798	1.16702	1.43293	1.42618	1.44402	1.32282	1.12949	0.901145	0.934675
Source Data Extended Data Fig. 8d
HA-TGR5	+	+	+	+
GST-DHHC4	+	+	+	+
INT-777	-	+	-	+
PKI	-	-	+	+
	1.34699	2.10655	1.34344	1.52584
	1.76758	3.38985	1.9518	1.19466
	1.36204	2.18795	1.23781	1.07842
	0.614039	2.47114	0.475827	0.667686
	0.446845	2.91639	0.645879	0.651572
	0.462508	2.18162	0.432535	0.702656
